# Supplementary material for: First Use of Non-Invasive Spinal Cord Stimulation in Motor Rehabilitation of Children with Spinal Muscular Atrophy
Source: Life (Basel). 2023 Feb 5;13(2):449. doi: 10.3390/life13020449 (PMC9966619; doi:10.3390/life13020449)
Supplement: Supplementary file 1 [file life-13-00449-s001.zip]

Archive with 2 entries (1 files):
- life-2127321-supplementary/
- life-2127321-supplementary/P146.mp4
